# Supplementary material for: Both plant genotype and herbivory shape aspen endophyte communities
Source: Oecologia. 2018 Mar 1;187(2):535–45. doi: 10.1007/s00442-018-4097-3 (PMC5997111; doi:10.1007/s00442-018-4097-3)
Supplement: Supplementary file 2 — Supplementary material 2 Overview of isolates and ITS determination of the taxon of this study. Sequence information is stored in https://www.ebi.ac.uk/ena (XLSX 22 kb) [file 442_2018_4097_MOESM2_ESM.xlsx]

## Sheet: ena submission
Entry number	Organism	Is your organism from an environmental/metagenomic/uncultured sample? (yes/no)	Strain name	Isolate name	Country	Geographic area	Locality	Latitude/Longitude	Isolation source	Natural host	Collection date	Collected by	Identified by	Forward primer name	Reverse primer name	Forward primer sequence	Reverse primer sequence	ITS1 present	5.8S rRNA present	ITS2 present	Sequence
1	Hypocreales	no		A1	Sweden	Umea; Umea University	Umea	63° 49' 8.39" N 20° 18' 7.80" E	living leaf	Populus tremula	May-2012	Siddique	Siddique; Vicki; Arbrectsen	ITS1-F	ITS4	CTTGGTCATTTAGAGGAAGTAA	TCCTCCGCTTATTGATATGC	yes	yes	yes	GGTGACCAGCGGAGGGATCATTACCAGAGTGCCCTAGGCTCTCCAACCCATTGTGAACATACCTATCGTTCCCTCGGCGGGCTCAGCGCGCGGTGCCTCCGGGCTCCGGGCGTCCGCCGGGGACAACCAAACTCTGATTTTATTGTGAATCTCTGAGGGGCGAAAGCCCGAAAACAAAATGAATCAAAACTTTCAACAACGGATCTCTTGGCTCTGGCATCGATGAAGAACGCAGCGAAATGCGATAAGTAATGTGAATTGCAGAATTCAGTGAATCATCGAATCTTTGAACGCACATTGCGCCCGCCGGCACTCCGGCGGGCATGCCTGTCCGAGCGTCATTTCAACCCTCAGGACCCCCTTTCGGGGGGGACCTGGTGCTGGGGATCAGCGGCCTCC…
2	Hypocreales	no		A1	Sweden	Umea; Umea University	Umea	63° 49' 8.39" N 20° 18' 7.80" E	living leaf	Populus tremula	May-2012	Siddique	Siddique; Vicki; Arbrectsen	nuSSU-0817	nuSSU-1196-3	TCTGGACCTGGTGAGTTTCC	TTAGCATGGAATAATRRAATAGGA	yes	yes	yes	ATAGGACCGCCGTAATGATTAATAGGGACAGTCGGGGGCATCAGTATTCAACTGTCAGAGGTGAAATTCTTGGATCAGTTGAAGACTAACTACTGCGAAAGCATTTGCCAAGGATGTTTTCATTAATCAGGAACGAAAGTTAGGGGATCGAAGACGATCAGATACCGTCGTAGTCTTAACCATAAACTATGCCGACTAGGGATCGGACGGTGTTATTCATGACCCGTTCGGCACCTTACGAGAAATCAAAGTGCTTGGGCTCCAGGGGGAGTATGGTCGCAAGGCTGAAACTTAAAGAAATTGACGGAAGGGCACCACCAGGGGTGGAGCCTGCGGCTTAATTTGACTCAACACGGGGAAACTCACCAGGTCCAGAAAATATTAG
3	Penicillium brevicompactum	no		A4	Sweden	Umea; Umea University	Umea	63° 49' 8.39" N 20° 18' 7.80" E	living leaf	Populus tremula	May-2012	Siddique	Siddique; Vicki; Arbrectsen	ITS1-F	ITS4	CTTGGTCATTTAGAGGAAGTAA	TCCTCCGCTTATTGATATGC	yes	yes	yes	TGGACTGCGGAGGATCATTACCAGAGTGAGGGCCCTCTGGGTCCAACCTCCCACCCGTGTTTATTTTACCTTGTTGCTTCGGCGAGCCTGCCTTTTGGCTGCCGGGGGACATCTGTCCCCGGGTCCGCGCTCGCCGAAGACACCTTAGAACTCTGTCTGAAGATTGTAGTCTGAGATTAAATATAAATTATTTAAAACTTTCAACAACGGATCTCTTGGTTCCGGCATCGATGAAGAACGCAGCGAAATGCGATACGTAATGTGAATTGCAGAATTCAGTGAATCATCGAGTCTTTGAACGCACATTGCGCCCTCTGGTATTCCGGAGGGCATGCCTGTCCGAGCGTCATTGCTGCCCTCAAGCACGGCTTGTGTGTTGGGCTCCGTCCTCCTTCCGGG…
4	Agaricomycetes	no		A4	Sweden	Umea; Umea University	Umea	63° 49' 8.39" N 20° 18' 7.80" E	living leaf	Populus tremula	May-2012	Siddique	Siddique; Vicki; Arbrectsen	nuSSU-0817	nuSSU-1196-3	TCTGGACCTGGTGAGTTTCC	TTAGCATGGAATAATRRAATAGGA	yes	yes	yes	TGGTTTCTAGAGTCGCCGTAATGATTAATAGGGACAGTTGGGGGCATTAGTATTGAGTTGCTAGAGGTGAAATTCTTGGATTTACTCAAGACTAACTACTGCGAAAGCATTTGCCAAGGATGTTTTCATTAATCAAGAACGAAGGTTAGGGGATCGAAAACGATCAGATACCGTTGTAGTCTTAACAGTAAACTATGCCGACTAGGGATCGGGCGATCTCACTTTTATGTGTCGCTCGGCACCTTACGAGAAATCAAAGTCTTTGGGTTCTGGGGGGAGTATGGTCGCAAGGCTGAAACTTAAAGGAATTGACGGAAGGGCACCACCAGGTGTGGAGCCTGCGGCTTAATTTGACTCAACACGGGGAAACTCACAGGTCCAGAAAATCTATAC
5	Cladosporium	no		A5	Sweden	Umea; Umea University	Umea	63° 49' 8.39" N 20° 18' 7.80" E	living leaf	Populus tremula	May-2012	Siddique	Siddique; Vicki; Arbrectsen	ITS1-F	ITS4	CTTGGTCATTTAGAGGAAGTAA	TCCTCCGCTTATTGATATGC	yes	yes	yes	TCTCGTAGGTGACCTGCGGAGGGATCATTACAAGTTGACCCCGGCCCTCGGGCCGGGATGTTCACAACCCTTTGTTGTCCGACTCTGTTGCCTCCGGGGCGACCCTGCCTCCGGGCGGGGGCCCCGGGTGGACATTTCAAACTCTTGCGTAACTTTGCAGTCTGAGTAAATTTAATTAATAAATTAAAACTTTCAACAACGGATCTCTTGGTTCTGGCATCGATGAAGAACGCAGCGAAATGCGATAAGTAATGTGAATTGCAGAATTCAGTGAATCATCGAATCTTTGAACGCACATTGCGCCCCCTGGTATTCCGGGGGGCATGCCTGTTCGAGCGTCATTTCACCACTCAAGCCTCGCTTGGTATTGGGCGACGCGGTCCGCCGCGCGCCTCAAAT…
6	Cladosporium	no		A5	Sweden	Umea; Umea University	Umea	63° 49' 8.39" N 20° 18' 7.80" E	living leaf	Populus tremula	May-2012	Siddique	Siddique; Vicki; Arbrectsen	nuSSU-0817	nuSSU-1196-3	TCTGGACCTGGTGAGTTTCC	TTAGCATGGAATAATRRAATAGGA	yes	yes	yes	CGCAGCTCACGCCTGGTGGTGCCCTTCCGTCAATTTCTTTAAGTTTCAGCCTTGCGACCATACTCCCCCCAGAACCCAAAAACTTTGATTTCTCGTAAGGTGCCGAACGGGTCAAAATACTAACACCGTCCGATCCCTAGTCGGCATAGTTTATGGTTAAGACTACGACGGTATCTGATCGTCTTCGATCCCCTAACTTTCGTTCACTGATTAATGAAAACATCCTTGGCAAATGCTTTCGCAGTAGTTAGTCTTCAAGCAATCCAAGAATTTCACCTCTGACGCTTGAATACTGATGCCCCCGACTATCCCTATTAATCATTACGGCGGTCCTAGAAACCAACAAAATAGAACCACACGTCCTATTCCATTATCCCA
7	Cladosporium	no		A5N	Sweden	Umea; Umea University	Umea	63° 49' 8.39" N 20° 18' 7.80" E	living leaf	Populus tremula	May-2012	Siddique	Siddique; Vicki; Arbrectsen	nuSSU-0817	nuSSU-1196-3	TCTGGACCTGGTGAGTTTCC	TTAGCATGGAATAATRRAATAGGA	yes	yes	yes	CGCAGCTCACGCCTGGTGGTGCCCTTCCGTCAATTTCTTTAAGTTTCAGCCTTGCGACCATACTCCCCCCAGAACCCAAAAACTTTGATTTCTCGTAAGGTGCCGAACGGGTCAAAATACTAACACCGTCCGATCCCTAGTCGGCATAGTTTATGGTTAAGACTACGACGGTATCTGATCGTCTTCGATCCCCTAACTTTCGTTCACTGATTAATGAAAACATCCTTGGCAAATGCTTTCGCAGTAGTTAGTCTTCAAGCAATCCAAGAATTTCACCTCTGACGCTTGAATACTGATGCCCCCGACTATCCCTATTAATCATTACGGCGGTCCTAGAAACCAACAAAATAGAACCACACGTCCTATTCCATTATCCCA
8	Hypocreales	no		A6	Sweden	Umea; Umea University	Umea	63° 49' 8.39" N 20° 18' 7.80" E	living leaf	Populus tremula	May-2012	Siddique	Siddique; Vicki; Arbrectsen	ITS1-F	ITS4	CTTGGTCATTTAGAGGAAGTAA	TCCTCCGCTTATTGATATGC	yes	yes	yes	ATGACCAGCGGAGGGATCATTACCAGAGTGCCCTAGGCTCTCCAACCCATTGTGAACATACCTATCGTTCCCTCGGCGGGCTCAGCGCGCGGTGCCTCCGGGCTCCGGGCGTCCGCCGGGGACAACCAAACTCTGATTTTATTGTGAATCTCTGAGGGGCGAAAGCCCGAAAACAAAATGAATCAAAACTTTCAACAACGGATCTCTTGGCTCTGGCATCGATGAAGAACGCAGCGAAATGCGATAAGTAATGTGAATTGCAGAATTCAGTGAATCATCGAATCTTTGAACGCACATTGCGCCCGCCGGCACTCCGGCGGGCATGCCTGTCCGAGCGTCATTTCAACCCTCAGGACCCCCTTTCGGGGGGGACCTGGTGCTGGGGATCAGCGGCCTCCG…
9	Pezizomycotina	no		A6	Sweden	Umea; Umea University	Umea	63° 49' 8.39" N 20° 18' 7.80" E	living leaf	Populus tremula	May-2012	Siddique	Siddique; Vicki; Arbrectsen	nuSSU-0817	nuSSU-1196-3	TCTGGACCTGGTGAGTTTCC	TTAGCATGGAATAATRRAATAGGA	yes	yes	yes	TAGACGCCGTATGATTAATAGGGACAGTCGGGGGCATCAGTATTCAAGCGTCAGAGGTGAAATTCTTGGATTGCTTGAAGACTAACTACTGCGAAAGCATTTGCCAAGGATGTTTTCATTAATCAGGGAACAAA
10	Penicillium	no		A7	Sweden	Umea; Umea University	Umea	63° 49' 8.39" N 20° 18' 7.80" E	living leaf	Populus tremula	May-2012	Siddique	Siddique; Vicki; Arbrectsen	ITS1-F	ITS4	CTTGGTCATTTAGAGGAAGTAA	TCCTCCGCTTATTGATATGC	yes	yes	yes	GAGGATCATTACCGAGTGAGGGCCCTCTGGGTCCAACCTCCCACCCGTGTTTATTTACCTTGTTGCTTCGGCGAGCCTGCCTTTTGGCTGCCGGGGGACGTCAGTCCCCGGGTCCGTGCTCGCCGGAGACACCTTAGAACTCTGTCTGAAGATTGTAGTCTGAGATTAAATATAAATTATTTAAAACTTTCAACAACGGATCTCTTGGTTCCGGCATCGATGAAGAACGCAGCGAAATGCGATACGTAATGTGAATTGCAGAATTCAGTGAATCATCGAGTCTTTGAACGCACATTGCGCCCTCTGGTATTCCGGAGGGCATGCCTGTCCGAGCGTCATTGCTGCCCTCAAGCACGGCTTGTGTGTTGGGCCCCGTCCTCCTTCCGGGGGACGGGTCCG…
11	Penicillium	no		A7	Sweden	Umea; Umea University	Umea	63° 49' 8.39" N 20° 18' 7.80" E	living leaf	Populus tremula	May-2012	Siddique	Siddique; Vicki; Arbrectsen	nuSSU-0817	nuSSU-1196-3	TCTGGACCTGGTGAGTTTCC	TTAGCATGGAATAATRRAATAGGA	yes	yes	yes	TTCTAGGACCGCCGTAATGATTAATAGGGATAGTCGGGGGCGTCAGTATTCAGCTGTCAGAGGTGAAATTCTTGGATTTGCTGAAGACTAACTACTGCGAAAGCATTCGCCAAGGATGTTTTCATTAATCAGGGAACGAAAGTTAGGGGATCGAAGACGATCAGATACCGTCGTAGTCTTAACCATAAACTATGCCGACTAGGGATCGGACAGGATTCTATAATGACCTGTTCGGCACCTTACGAGAAATCAAAGTTTTTGGGTTCTGGGGGGAGTATGGTCGCAAGGCTGAAACTTAAAGAAATTGACGGAAGGGCACCACAAGGCGTGGAGCCTGCGGCTTAATTTGACTCAACACGGGGAAACTCACCAGGTCCAGAAAATTATATT
12	Penicillium	no		A8	Sweden	Umea; Umea University	Umea	63° 49' 8.39" N 20° 18' 7.80" E	living leaf	Populus tremula	May-2012	Siddique	Siddique; Vicki; Arbrectsen	ITS1-F	ITS4	CTTGGTCATTTAGAGGAAGTAA	TCCTCCGCTTATTGATATGC	yes	yes	yes	TTCGTAGGTGACCTGCGGAGGATCATTACCGAGTGAGGGCCCTCTGGGTCCAACCTCCCACCCGTGTTTATTTACCTTGTTGCTTCGGCGAGCCTGCCTTTTGGCTGCCGGGGGACGTCAGTCCCCGGGTCCGTGCTCGCCGGAGACACCTTAGAACTCTGTCTGAAGATTGTAGTCTGAGATTAAATATAAATTATTTAAAACTTTCAACAACGGATCTCTTGGTTCCGGCATCGATGAAGAACGCAGCGAAATGCGATACGTAATGTGAATTGCAGAATTCAGTGAATCATCGAGTCTTTGAACGCACATTGCGCCCTCTGGTATTCCGGAGGGCATGCCTGTCCGAGCGTCATTGCTGCCCTCAAGCACGGCTTGTGTGTTGGGCCCCGTCCTCCT…
13	Penicillium	no		A8	Sweden	Umea; Umea University	Umea	63° 49' 8.39" N 20° 18' 7.80" E	living leaf	Populus tremula	May-2012	Siddique	Siddique; Vicki; Arbrectsen	nuSSU-0817	nuSSU-1196-3	TCTGGACCTGGTGAGTTTCC	TTAGCATGGAATAATRRAATAGGA	yes	yes	yes	TCTAGGACCGCCGTATGATTAATAGGGATAGTCGGGGGCGTCAGTATTCAGCTGTCAGAGGTGAAATTCTTGGATTTGCTGAAGACTAACTACTGCGAAAGCATTCGCCAAGGATGTTTTCATTAATCAGGGAACGAAAGTTAGGGGATCGAAGACGATCAGATACCGTCGTAGTCTTAACCATAAACTATGCCGACTAGGGATCGGACAGGATTCTATAATGACCTGTTCGGCACCTTACGAGAAATCAAAGTTTTTGGGTTCTGGGGGGAGTATGGTCGCAAGGCTGAAACTTAAAGAAATTGACGGAAGGGCACCACAAGGCGTGGAGCCTGCGGCTTAATTTGACTCAACACGGGGAAACTCACCAGGTCCAG
14	Penicillium	no		A9	Sweden	Umea; Umea University	Umea	63° 49' 8.39" N 20° 18' 7.80" E	living leaf	Populus tremula	May-2012	Siddique	Siddique; Vicki; Arbrectsen	ITS1-F	ITS4	CTTGGTCATTTAGAGGAAGTAA	TCCTCCGCTTATTGATATGC	yes	yes	yes	GTAGGTGACCTGCGGAAGGATCATTACCGAGTGAGGGCCCTCTGGGTCCAACCTCCCACCCGTGTTTATTTACCTTGTTGCTTCGGCGAGCCTGCCTTTTGGCTGCCGGGGGACGTCAGTCCCCGGGTCCGTGCTCGCCGGAGACACCTTAGAACTCTGTCTGAAGATTGTAGTCTGAGATTAAATATAAATTATTTAAAACTTTCAACAACGGATCTCTTGGTTCCGGCATCGATGAAGAACGCAGCGAAATGCGATACGTAATGTGAATTGCAGAATTCAGTGAATCATCGAGTCTTTGAACGCACATTGCGCCCTCTGGTATTCCGGAGGGCATGCCTGTCCGAGCGTCATTGCTGCCCTCAAGCACGGCTTGTGTGTTGGGCCCCGTCCTCCTTC…
15	Penicillium	no		A9	Sweden	Umea; Umea University	Umea	63° 49' 8.39" N 20° 18' 7.80" E	living leaf	Populus tremula	May-2012	Siddique	Siddique; Vicki; Arbrectsen	nuSSU-0817	nuSSU-1196-3	TCTGGACCTGGTGAGTTTCC	TTAGCATGGAATAATRRAATAGGA	yes	yes	yes	TGGTTTCTAGGACCGCCGTAATGATTAATAGGGATAGTCGGGGGCGTCAGTATTCAGCTGTCAGAGGTGAAATTCTTGGATTTGCTGAAGACTAACTACTGCGAAAGCATTCGCCAAGGATGTTTTCATTAATCAGGGAACGAAAGTTAGGGGATCGAAGACGATCAGATACCGTCGTAGTCTTAACCATAAACTATGCCGACTAGGGATCGGACAGGATTCTATAATGACCTGTTCGGCACCTTACGAGAAATCAAAGTTTTTGGGTTCTGGGGGGAGTATGGTCGCAAGGCTGAAACTTAAAGAAATTGACGGAAGGGCACCACAAGGCGTGGAGCCTGCGGCTTAATTTGACTCAACACGGGGAAACTCACCAGGTCCAGAA
16	Penicillium	no		A10	Sweden	Umea; Umea University	Umea	63° 49' 8.39" N 20° 18' 7.80" E	living leaf	Populus tremula	May-2012	Siddique	Siddique; Vicki; Arbrectsen	ITS1-F	ITS4	CTTGGTCATTTAGAGGAAGTAA	TCCTCCGCTTATTGATATGC	yes	yes	yes	CGTAGTGACCTGCGGAGGATCATTACCGAGTGAGGGCCCTCTGGGTCCAACCTCCCACCCGTGTTTATTTACCTTGTTGCTTCGGCGAGCCTGCCTTTTGGCTGCCGGGGGACGTCAGTCCCCGGGTCCGTGCTCGCCGGAGACACCTTAGAACTCTGTCTGAAGATTGTAGTCTGAGATTAAATATAAATTATTTAAAACTTTCAACAACGGATCTCTTGGTTCCGGCATCGATGAAGAACGCAGCGAAATGCGATACGTAATGTGAATTGCAGAATTCAGTGAATCATCGAGTCTTTGAACGCACATTGCGCCCTCTGGTATTCCGGAGGGCATGCCTGTCCGAGCGTCATTGCTGCCCTCAAGCACGGCTTGTGTGTTGGGCCCCGTCCTCCTTCC…
17	Penicillium	no		A10	Sweden	Umea; Umea University	Umea	63° 49' 8.39" N 20° 18' 7.80" E	living leaf	Populus tremula	May-2012	Siddique	Siddique; Vicki; Arbrectsen	nuSSU-0817	nuSSU-1196-3	TCTGGACCTGGTGAGTTTCC	TTAGCATGGAATAATRRAATAGGA	yes	yes	yes	ATCTAGACGCCGTATGATTAATAGGGATAGTCGGGGGCGTCAGTATTCAGCTGTCAGAGGTGAAATTCTTGGATTTGCTGAAGACTAACTACTGCGAAAGCATTCGCCAAGGATGTTTTCATTAATCAGGGAACGAAAGTTAGGGGATCGAAGACGATCAGATACCGTCGTAGTCTTAACCATAAACTATGCCGACTAGGGATCGGACAGGATTCTATAATGACCTGTTCGGCACCTTACGAGAAATCAAAGTTTTTGGGTTCTGGGGGGAGTATGGTCGCAAGGCTGAAACTTAAAGAAATTGACGGAAGGGCACCACAAGGCGTGGAGCCTGCGGCTTAATTTGACTCAACACGGGGAAACTCACCAGGTCCAGAAACGTCATC
18	Penicillium	no		A11	Sweden	Umea; Umea University	Umea	63° 49' 8.39" N 20° 18' 7.80" E	living leaf	Populus tremula	May-2012	Siddique	Siddique; Vicki; Arbrectsen	ITS1-F	ITS4	CTTGGTCATTTAGAGGAAGTAA	TCCTCCGCTTATTGATATGC	yes	yes	yes	TAGGTGACCTGCGGAGGATCATTACCGAGTGAGGGCCCTCTGGGTCCAACCTCCCACCCGTGTTTATTTACCTTGTTGCTTCGGCGAGCCTGCCTTTTGGCTGCCGGGGGACGTCAGTCCCCGGGTCCGTGCTCGCCGGAGACACCTTAGAACTCTGTCTGAAGATTGTAGTCTGAGATTAAATATAAATTATTTAAAACTTTCAACAACGGATCTCTTGGTTCCGGCATCGATGAAGAACGCAGCGAAATGCGATACGTAATGTGAATTGCAGAATTCAGTGAATCATCGAGTCTTTGAACGCACATTGCGCCCTCTGGTATTCCGGAGGGCATGCCTGTCCGAGCGTCATTGCTGCCCTCAAGCACGGCTTGTGTGTTGGGCCCCGTCCTCCTTCCG…
19	Penicillium	no		A11	Sweden	Umea; Umea University	Umea	63° 49' 8.39" N 20° 18' 7.80" E	living leaf	Populus tremula	May-2012	Siddique	Siddique; Vicki; Arbrectsen	nuSSU-0817	nuSSU-1196-3	TCTGGACCTGGTGAGTTTCC	TTAGCATGGAATAATRRAATAGGA	yes	yes	yes	GTTGGTTTCTAGGACCGCCGTAATGATTAATAGGGATAGTCGGGGGCGTCAGTATTCAGCTGTCAGAGGTGAAATTCTTGGATTTGCTGAAGACTAACTACTGCGAAAGCATTCGCCAAGGATGTTTTCATTAATCAGGGAACGAAAGTTAGGGGATCGAAGACGATCAGATACCGTCGTAGTCTTAACCATAAACTATGCCGACTAGGGATCGGACAGGATTCTATAATGACCTGTTCGGCACCTTACGAGAAATCAAAGTTTTTGGGTTCTGGGGGGAGTATGGTCGCAAGGCTGAAACTTAAAGAAATTGACGGAAGGGCACCACAAGGCGTGGAGCCTGCGGCTTAATTTGACTCAACACGGGGAAACTCACCAGGTCCAGAAATTGCCT
20	Penicillium	no		A12	Sweden	Umea; Umea University	Umea	63° 49' 8.39" N 20° 18' 7.80" E	living leaf	Populus tremula	May-2012	Siddique	Siddique; Vicki; Arbrectsen	ITS1-F	ITS4	CTTGGTCATTTAGAGGAAGTAA	TCCTCCGCTTATTGATATGC	yes	yes	yes	CGTAGTGACCTGCGGAGGATCATTACCGAGTGAGGGCCCTCTGGGTCCAACCTCCCACCCGTGTTTATTTACCTTGTTGCTTCGGCGAGCCTGCCTTTTGGCTGCCGGGGGACGTCAGTCCCCGGGTCCGTGCTCGCCGGAGACACCTTAGAACTCTGTCTGAAGATTGTAGTCTGAGATTAAATATAAATTATTTAAAACTTTCAACAACGGATCTCTTGGTTCCGGCATCGATGAAGAACGCAGCGAAATGCGATACGTAATGTGAATTGCAGAATTCAGTGAATCATCGAGTCTTTGAACGCACATTGCGCCCTCTGGTATTCCGGAGGGCATGCCTGTCCGAGCGTCATTGCTGCCCTCAAGCACGGCTTGTGTGTTGGGCCCCGTCCTCCTTCC…
21	Arthrinium	no		B1	Sweden	Umea; Umea University	Umea	63° 49' 8.39" N 20° 18' 7.80" E	living leaf	Populus tremula	May-2012	Siddique	Siddique; Vicki; Arbrectsen	ITS1-F	ITS4	CTTGGTCATTTAGAGGAAGTAA	TCCTCCGCTTATTGATATGC	yes	yes	yes	GTGACAGCGGAGGGATCATTACAGAGTTATACAACTCCCACACCATTTGTCAACTTACCAGTTATGCCTCGGCGTGAACTGCGTACGGAGGCAGGTCGGGTGTTACCCTGTAGCCTACCCTGTAGGTTACCCGGTAGCTACCCTGTAGGCTACCCTGTAGCTTACCCTGCACCACTCCCGCGCAGCCCGCCGGTGGACACTAAACTCTTGTTTTATTGTATCTTCTGAGCGTATTATTTTAATAATTAAAACTTTCAACAACGGATCTCTTGGTTCTGGCATCGATGAAGAACGCAGCGAAATGCGATAAGTAATGTGAATTGCAGAATTCAGTGAATCATCGAATCTTTGAACGCACATTGCGCCCATCAGTATTCTGGTGGGCATGCCTGTTCGAGC…
22	Fungi	no		B4	Sweden	Umea; Umea University	Umea	63° 49' 8.39" N 20° 18' 7.80" E	living leaf	Populus tremula	May-2012	Siddique	Siddique; Vicki; Arbrectsen	ITS1-F	ITS7	CTTGGTCATTTAGAGGAAGTAA	TCCTCCGCTTATTGATATGC	yes	yes	yes	TATGTGACCTGCGGAGGATCATTAATGAATTGAAAGGGAGTTGATGCTGGCCAGGTCTCTTGGCATGTGCTCGCTTCCGACAATCTTATCCATACACCTGTGCACACTGTGAGGGCACGAAAGTGCCCTTATTTACTACATACACCTAATTTGGAAATCGCACGTGACTTGCGTCGTATGGCGCTTAAATAAATACAACTTTTAACAACGGATCTCTTGGCTCTCGCATCGATGAAGAACGCAGCGAAATGCGATAAGTAATGTGAATTGCAGAATTCAGTGAATCATCGAATCTTTGAACGCACCTTGCGCTCCTTGGTATTCCGAGGAGCACGCCTGTTCGAGTGTCGTGAAACTCTCAAGCTAGATGCTTTAGTGTCATCTGCTTGGTTATTGGAC…
23	Penicillium	no		B4	Sweden	Umea; Umea University	Umea	63° 49' 8.39" N 20° 18' 7.80" E	living leaf	Populus tremula	May-2012	Siddique	Siddique; Vicki; Arbrectsen	nuSSU-0817	nuSSU-1196-3	TCTGGACCTGGTGAGTTTCC	TTAGCATGGAATAATRRAATAGGA	yes	yes	yes	GGACGCCGTATGATTAATAGGGATAGTCGGGGGCGTCAGTATTCAGCTGTCAGAGGTGAAATTCTTGGATTTGCTGAAGACTAACTACTGCGAAAGCATTCGCCAAGGATGTTTTCATTAATCAGGGAACGAAAGTTAGGGGATCGAAGACGATCAGATACCGTCGTAGTCTTAACCATAAACTATGCCGACTAGGGATCGGACGGGATTCTATAATGACCCGTTCGGCACCTTACGAGAAATCAAAGTTTTTGGGTTCTGGGGGGAGTATGGTCGCAAGGCTGAAACTTAAAGAAATTGACGGAAGGGCACCACAAGGCGTGGAGCCTGCGGCTTAATTTGACTCAACACGGGGAAACTCACCAGGTCCAGAAACCACTA
24	Penicillium	no		B7	Sweden	Umea; Umea University	Umea	63° 49' 8.39" N 20° 18' 7.80" E	living leaf	Populus tremula	May-2012	Siddique	Siddique; Vicki; Arbrectsen	ITS1-F	ITS4	CTTGGTCATTTAGAGGAAGTAA	TCCTCCGCTTATTGATATGC	yes	yes	yes	CACCTGGAGAAAGTATTGGTTGATCGGCAGGCGCCGGCCAGTCCTACAAAGCGGGTGACAAAGCCCCATACGCTTGAGGACCGGACGCGGTGCCGCCGCTGCCTTTCGGGCCCGTCCCCCGGAAGGAGGACGGAGCCCAACACACAAGCCGTGCTTGAGGGCAGCAATGACGCTCGGACAGGCATGCCCTCCGGAATACCAGAGGGCGCAATGTGCGTTCAAAGACTCGATGATTCACTGAATTCTGCAATTCACATTACGTATCGCATTTCGCTGCGTTCTTCATCGATGCCGGAACCAAGAGATCCGTTGTTGAAAGTTTTAAATAATTTATATTTAATCTCAGACTACAATCTTCAGACAGAGTTCTAAGGTGTCTTCGGCGAGCGCGGACCCGGG…
25	Penicillium	no		B8	Sweden	Umea; Umea University	Umea	63° 49' 8.39" N 20° 18' 7.80" E	living leaf	Populus tremula	May-2012	Siddique	Siddique; Vicki; Arbrectsen	ITS1-F	ITS4	CTTGGTCATTTAGAGGAAGTAA	TCCTCCGCTTATTGATATGC	yes	yes	yes	TCCGAGGTCACCTGGAAAAAGTTTGGTTGATCGGCAGGCGCCGGCCAGTCCTACAAAGCGGGTGACAAAGCCCCATACGCTTGAGGACCGGACGCGGTGCCGCCGCTGCCTTTCGGGCCCGTCCCCCGGAAGGAGGACGGAGCCCAACACACAAGCCGTGCTTGAGGGCAGCAATGACGCTCGGACAGGCATGCCCTCCGGAATACCAGAGGGCGCAATGTGCGTTCAAAGACTCGATGATTCACTGAATTCTGCAATTCACATTACGTATCGCATTTCGCTGCGTTCTTCATCGATGCCGGAACCAAGAGATCCGTTGTTGAAAGTTTTAAATAATTTATATTTAATCTCAGACTACAATCTTCAGACAGAGTTCTAAGGTGTCTTCGGCGAGCGCGG…
26	Penicillium	no		B9	Sweden	Umea; Umea University	Umea	63° 49' 8.39" N 20° 18' 7.80" E	living leaf	Populus tremula	May-2012	Siddique	Siddique; Vicki; Arbrectsen	ITS1-F	ITS4	CTTGGTCATTTAGAGGAAGTAA	TCCTCCGCTTATTGATATGC	yes	yes	yes	CCGAGGTCACCTGATAAAAAGTTTGGTTGATCGGCAAGCGCCGGCCAGGCCTACAAAGCGAGTGACAAAGCCCCATACGCTTGAGGACCGGACGCGGTGCCGCCGCTGCCTTTCGGACCCGTCCCCCGGAAGGAGGACGGGGCCCAACACACAAGCCGTGCTTGAGGGCAGCAATGACGCTCGGACAGGCATGCCCTCCGGAATACCAGAGGGCGCAATGTGCGTTCAAAGACTCGATGATTCACTGAATTCTGCAATTCACATTACGTATCGCATTTCGCTGCGTTCTTCATCGATGCCGGAACCAAGAGATCCGTTGTTGAAAGTTTTAAATAATTTATATTTAATCTCAGACTACAATCTTCAGACAGAGTTCTAAGGTGTCTCCGGCGAGCACGG…
27	Arthrinium	no		B11	Sweden	Umea; Umea University	Umea	63° 49' 8.39" N 20° 18' 7.80" E	living leaf	Populus tremula	May-2012	Siddique	Siddique; Vicki; Arbrectsen	ITS1-F	ITS4	CTTGGTCATTTAGAGGAAGTAA	TCCTCCGCTTATTGATATGC	yes	yes	yes	GTGACCAGCGGAGGGATCATTACAGAGTTATACAACTCCCACACCATTTGTCAACTTACCAGTTATGCCTCGGCGTGAACTGCGTACGGAGGCAGGTCGGGTGTTACCCTGTAGCCTACCCTGTAGGTTACCCGGTAGCTACCCTGTAGGCTACCCTGTAGCTTACCCTGCACCACTCCCGCGCAGCCCGCCGGTGGACACTAAACTCTTGTTTTATTGTATCTTCTGAGCGTATTATTTTAATAATTAAAACTTTCAACAACGGATCTCTTGGTTCTGGCATCGATGAAGAACGCAGCGAAATGCGATAAGTAATGTGAATTGCAGAATTCAGTGAATCATCGAATCTTTGAACGCACATTGCGCCCATCAGTATTCTGGTGGGCATGCCTGTTCGAG…
28	Arthrinium	no		B11	Sweden	Umea; Umea University	Umea	63° 49' 8.39" N 20° 18' 7.80" E	living leaf	Populus tremula	May-2012	Siddique	Siddique; Vicki; Arbrectsen	nuSSU-0817	nuSSU-1196-3	TCTGGACCTGGTGAGTTTCC	TTAGCATGGAATAATRRAATAGGA	yes	yes	yes	TTGGTTTCTAGGACCGCCGTAATGATTAATAGGGACAGTCGGGGGCGTCAGTATTCAATTGTCAGAGGTGAAATTCTTGGATTTATTGAAGACTAACTACTGCGAAAGCATTCGCCAAGGATGTTTTCATTAATCAGGAACGAAAGTTAGGGGATCGAAGACGATCAGATACCGTCGTAGTCTTAACCATAAACTATGCCGACTAGGGATCGGGCGATGTTATTATTTGACTCGCTCGGCACCTTACGAGAAATCAAAGTCTTTGGGTTCTGGGGGGAGTATGGTCGCAAGGCTGAAACTTAAAGAAATTGACGGAAGGGCACCACCAGGGGTGGAGCCTGCGGCTTAATTTGACTCAACACGGGGAAACTCACAGGGT
29	Arthrinium	no		B12	Sweden	Umea; Umea University	Umea	63° 49' 8.39" N 20° 18' 7.80" E	living leaf	Populus tremula	May-2012	Siddique	Siddique; Vicki; Arbrectsen	ITS1-F	ITS4	CTTGGTCATTTAGAGGAAGTAA	TCCTCCGCTTATTGATATGC	yes	yes	yes	TTGGTGACAGCGGAGGGTCATTACAGAGTTATACAACTCCCACACCATTTGCCAACTTTACTCAGTTATGCCTCGGCGTAAGCTCCGTACGGGGCTGCCGGGTTGCGCTGCGGGCGACAGCTACCCTGTAGCTTACCCTGTAGCGCTACCCTGTAGCGTTACCCTGCGGCGGCCCGCCGGTGGAAACGAAACTCTTGTTTTATTGTATCTTCTGAGCGTCTTATTTTAATAAGTTAAAACTTTCAACAACGGATCTCTTGGTTCTGGCATCGATGAAGAACGCAGCGAAATGCGATAAGTAATGTGAATTGCAGAATTCAGTGAATCATCGAATCTTTGAACGCACATTGCGCCCATCAGTATTCTGGTGGGCATGCCTGTTCGAGCGTCATTTCAACC…
30	Cladosporium cladosporioides	no		C3	Sweden	Umea; Umea University	Umea	63° 49' 8.39" N 20° 18' 7.80" E	living leaf	Populus tremula	May-2012	Siddique	Siddique; Vicki; Arbrectsen	ITS1-F	ITS4	CTTGGTCATTTAGAGGAAGTAA	TCCTCCGCTTATTGATATGC	yes	yes	yes	GTAGTGACCTGCGGAGGGATCATTACAAGTGACCCCGGTCTAACCACCGGGATGTTCATAACCCTTTGTTGTCCGACTCTGTTGCCTCCGGGGCGACCCTGCCTTCGGGCGGGGGCTCCGGGTGGACACTTCAAACTCTTGCGTAACTTTGCAGTCTGAGTAAACTTAATTAATAAATTAAAACTTTTAACAACGGATCTCTTGGTTCTGGCATCGATGAAGAACGCAGCGAAATGCGATAAGTAATGTGAATTGCAGAATTCAGTGAATCATCGAATCTTTGAACGCACATTGCGCCCCCTGGTATTCCGGGGGGCATGCCTGTTCGAGCGTCATTTCACCACTCAAGCCTCGCTTGGTATTGGGCAACGCGGTCCGCCGCGTGCCTCAAATCGACCG…
31	Cladosporium cladosporioides	no		C3	Sweden	Umea; Umea University	Umea	63° 49' 8.39" N 20° 18' 7.80" E	living leaf	Populus tremula	May-2012	Siddique	Siddique; Vicki; Arbrectsen	nuSSU-0817	nuSSU-1196-3	TCTGGACCTGGTGAGTTTCC	TTAGCATGGAATAATRRAATAGGA	yes	yes	yes	GTCTAGGACCGCCGTATGATTAATAGGGATAGTCGGGGGCATCAGTATTCAATCGTCAGAGGTGAAATTCTTGGATTGATTGAAGACTAACTACTGCGAAAGCATTTGCCAAGGATGTTTTCATTAATCAGTGAACGAAAGTTAGGGGATCGAAGACGATCAGATACCGTCGTAGTCTTAACCATAAACTATGCCGACTAGGGATCGGACGGTGTTAGTATTTTGACCCGTTCGGCACCTTACGAGAAATCAAAGTTTTTGGGTTCTGGGGGGAGTATGGTCGCAAGGCTGAAACTTAAAGAAATTGACGGAAGGGCACCACCAGGCGTGGAGCCTGCGGCTTAATTTGACTCAACACGGGGAAACTCACCAGGTCCAGAAAATTTATAAT
32	Arthrinium	no		C4	Sweden	Umea; Umea University	Umea	63° 49' 8.39" N 20° 18' 7.80" E	living leaf	Populus tremula	May-2012	Siddique	Siddique; Vicki; Arbrectsen	ITS1-F	ITS4	CTTGGTCATTTAGAGGAAGTAA	TCCTCCGCTTATTGATATGC	yes	yes	yes	GACAGCGGAGGGATCATTACAGAGTTATACAACTCCCACACCATTTGTCAACTTACCAGTTATGCCTCGGCGTGAACTGCGTACGGAGGCAGGTCGGGTGTTACCCTGTAGCCTACCCTGTAGGTTACCCGGTAGCTACCCTGTAGGCTACCCTGTAGCTTACCCTGCACCACTCCCGCGCAGCCCGCCGGTGGACACTAAACTCTTGTTTTATTGTATCTTCTGAGCGTATTATTTTAATAATTAAAACTTTCAACAACGGATCTCTTGGTTCTGGCATCGATGAAGAACGCAGCGAAATGCGATAAGTAATGTGAATTGCAGAATTCAGTGAATCATCGAATCTTTGAACGCACATTGCGCCCATCAGTATTCTGGTGGGCATGCCTGTTCGAGCGT…
33	Arthrinium	no		C6	Sweden	Umea; Umea University	Umea	63° 49' 8.39" N 20° 18' 7.80" E	living leaf	Populus tremula	May-2012	Siddique	Siddique; Vicki; Arbrectsen	ITS1-F	ITS4	CTTGGTCATTTAGAGGAAGTAA	TCCTCCGCTTATTGATATGC	yes	yes	yes	GTCACCACTAAAAAATTGGGGGTTTTATGGCGAGAAGATAGAGCCTTACAGAAGCGAGAAATAAATTTACTACGCTCAGAGGACAACTATCGCTCCGCCACTGTCTTTAAGGAACTACAATACAGTAGATTCCCAACACTAAGCTAGGCTTAAGGGTTGAAATGACGCTCGAACAGGCATGCCCACCAGAATACTGATGGGCGCAATGTGCGTTCAAAGATTCGATGATTCACTGAATTCTGCAATTCACATTACTTATCGCATTTCGCTGCGTTCTTCATCGATGCCAGAACCAAGAGATCCGTTGTTGAAAGTTTTAATTATTAAAATAATACGCTCAGAAGATACAATAAAACAAGAGTTTAGTGTCCACCGGCGGGCTGCGCGGGAGTGGTGCAG…
34	Arthrinium	no		C8	Sweden	Umea; Umea University	Umea	63° 49' 8.39" N 20° 18' 7.80" E	living leaf	Populus tremula	May-2012	Siddique	Siddique; Vicki; Arbrectsen	ITS1-F	ITS4	CTTGGTCATTTAGAGGAAGTAA	TCCTCCGCTTATTGATATGC	yes	yes	yes	TGCGGGCGACAGCTACCCTGTAGCTTACCCTGTAGCGCTACCCTGTAGCGTTACCCTGCGGCGGCCCGCCGGTGGAAACGAAACTCTTGTTTTATTGTATCTTCTGAGCGTCTTATTTTAATAAGTTAAAACTTTCAACAACGGATCTCTTGGTTCTGGCATCGATGAAGAACGCAGCGAAATGCGATAAGTAATGTGAATTGCAGAATTCAGTGAATCATCGAATCTTTGAACGCACATTGCGCCCATCAGTATTCTGGTGGGCATGCCTGTTCGAGCGTCATTTCAACCCTTAAGCCTAGCTTAGTGTTGGTAATCTTT
35	Arthrinium	no		C8	Sweden	Umea; Umea University	Umea	63° 49' 8.39" N 20° 18' 7.80" E	living leaf	Populus tremula	May-2012	Siddique	Siddique; Vicki; Arbrectsen	nuSSU-0817	nuSSU-1196-3	TCTGGACCTGGTGAGTTTCC	TTAGCATGGAATAATRRAATAGGA	yes	yes	yes	TTGGTTTCTAGGACCGCCGTAATGATTAATAGGGACAGTCGGGGGCATCAGTATTCAATTGTCAGAGGTGAAATTCTTGGATTTATTGAAGACTAACTACTGCGAAAGCATTTGCCAAGGATGTTTTCATTAATCAGGAACGAAAGTTAGGGGATCGAAGACGATCAGATACCGTCGTAGTCTTAACCATAAACTATGCCGACTAGGGATCGGGCGATGTTATTATTTGACTCGCTCGGCACCTTACGAGAAATCAAAGTCTTTGGGTTCTGGGGGGAGTATGGTCGCAAGGCTGAAACTTAAAGAAATTGACGGAAGGGCACCACCAGGGGTGGAGCCTGCGGCTTAATTTGACTCAACACGGGGAAACTCACAGGTCCAGAA
36	Arthrinium	no		C9	Sweden	Umea; Umea University	Umea	63° 49' 8.39" N 20° 18' 7.80" E	living leaf	Populus tremula	May-2012	Siddique	Siddique; Vicki; Arbrectsen	ITS1-F	ITS4	CTTGGTCATTTAGAGGAAGTAA	TCCTCCGCTTATTGATATGC	yes	yes	yes	GTCGAGGTCACCACTAAAAAATTGGGGGTTTTATGGCGGGAGGACAGAGCCTGACAAAAGCGAGAAATAAATTACTACGCTCAGAGGACTACCGCCGCTCCGCCACTGTCTTTAAGGAACTGCAGTACAGCAGATTCCCAACACTAAGCTAGGCTTAAGGGTTGAAATGACGCTCGAACAGGCATGCCCACCAGAATACTGATGGGCGCAATGTGCGTTCAAAGATTCGATGATTCACTGAATTCTGCAATTCACATTACTTATCGCATTTCGCTGCGTTCTTCATCGATGCCAGAACCAAGAGATCCGTTGTTGAAAGTTTTAACTTATTAAAATAAGACGCTCAGAATATAAAATAAAACAGAGTTTAGTGTACCGCCGGCGGGCCGCGGCTGGAGT…
37	Filobasidiales	no		C10	Sweden	Umea; Umea University	Umea	63° 49' 8.39" N 20° 18' 7.80" E	living leaf	Populus tremula	May-2012	Siddique	Siddique; Vicki; Arbrectsen	ITS1-F	ITS4	CTTGGTCATTTAGAGGAAGTAA	TCCTCCGCTTATTGATATGC	yes	yes	yes	TTGGTTTCTAGGATCGCCGTAATGATTAATAGGGACGGTTGGGGGCATTAGTATTCAGTTGCTAGAGGTGAAATTCTTAGATTTACTGAAGACTAACTACTGCGAAAGCATTTGCCAAGGACGTTTTCATTAATCAAGAACGAAGGTTAGGGGATCAAAAACGATTAGATACCGTTGTAGTCTTAACAGTAAACTATGCCGACTAGGGATCGGGCCACGTTCATCTTTTGACTGGCTCGGCACCTTACGAGAAATCAAAGTCTTTGGGTTCTGGGGGGAGTATGGTCGCAAGGCTGAAACTTAAAGGAATTGACGGAAGGGCACCACCAGGCGTGGAGCCTGCGGCTTAATTTGACTCAACACGGGGAAACTCACAGGTCCAGAA
38	Penicillium	no		C11	Sweden	Umea; Umea University	Umea	63° 49' 8.39" N 20° 18' 7.80" E	living leaf	Populus tremula	May-2012	Siddique	Siddique; Vicki; Arbrectsen	ITS1-F	ITS4	CTTGGTCATTTAGAGGAAGTAA	TCCTCCGCTTATTGATATGC	yes	yes	yes	TGGGTCCAACCTCCCACCCGTGTTTATTGTACCTTGTTGCTTCGGTGCGCCCGCCTCACGGCCGCCGGGGGGCTTCTGCCCCCGGGTCCGCGCGCACCGGAGACACCATTGAACTCTGTCTGAAGATTGCAGTCTGAGCATAAACTAAATAAGTTAAAACTTTCAACAACGGATCTCTTGGTTCCGGCATCGATGAAGAACGCAGCGAAATGCGATAACTAATGTGAATTGCAGAATTCAGTGAATCATCGAGTCTTTGAACGCACATTGCGCCCCCTGGTATTCCGGGGGGCATGCCTGTCCGAGCGTCATTGCTGCCCTCAAGCACGGCTTGTGTGTTGGGCTCCGTCCCCCCGGGGACGGGTCCGAAAGGCAGCGGCGGCACCGAGTCCGGTCCTC…
39	Penicillium	no		C11	Sweden	Umea; Umea University	Umea	63° 49' 8.39" N 20° 18' 7.80" E	living leaf	Populus tremula	May-2012	Siddique	Siddique; Vicki; Arbrectsen	nuSSU-0817	nuSSU-1196-3	TCTGGACCTGGTGAGTTTCC	TTAGCATGGAATAATRRAATAGGA	yes	yes	yes	GCAGCTCCACGCCTTGTGGTGCCCTTCCGTCAATTTCTTTAAGTTTCAGCCTTGCGACCATACTCCCCCCAGAACCCAAAAACTTTGATTTCTCGTAAGGTGCCGAACGGGTCATCATAGAATCCCGTCCGATCCCTAGTCGGCATAGTTTATGGTTAAGACTACGACGGTATCTGATCGTCTTCGATCCCCTAACTTTCGTTCCCTGATTAATGAAAACATCCTTGGCGAATGCTTTCGCAGTAGTTAGTCTTCAGCAAATCCAAGAATTTCACCTCTGACAGCTGAATACTGACGCCCCCGACTATCCCTATTAATCATTACGGCGGTCCTAGAAACCAACAAAATAGAACCACACGTCCTATTCCATTATCCCCATGCTAAAA
40	Sordariales	no		D1	Sweden	Umea; Umea University	Umea	63° 49' 8.39" N 20° 18' 7.80" E	living leaf	Populus tremula	May-2012	Siddique	Siddique; Vicki; Arbrectsen	nuSSU-0817	nuSSU-1196-3	TCTGGACCTGGTGAGTTTCC	TTAGCATGGAATAATRRAATAGGA	yes	yes	yes	CGCAGCTCACCCCTGGTGGTGCCCTTCCGTCAATTTCTTTAAGTTTCAGCCTTGCGACCATACTCCCCCAGGAGCCCAAACATTTTGATTTATCGTAAGGTGCCGAACGGGTCAAAAAATAACGCCGTCCGATCCCTAATCGGCATAGTTTATGGTTAAGACTACGACGGTATCTGATCGTCTTCGATCCCCTAACTTTCGTTCCTGATTAATGAAAACATCCTTGGCAAATGCTTTCGCAGTAGTTAGTCTTCAATAAATCCAAGAATTTCACCTCTGACAATTGAATACTGATGCCCCCGACTGTCCCTATTAATCATTACGGCGGTCCTAGAAACCAACAAAATAGAACCACACGTCCTATTCCATTATCCATGCTAAAA
41	Sordariales	no		D1_2	Sweden	Umea; Umea University	Umea	63° 49' 8.39" N 20° 18' 7.80" E	living leaf	Populus tremula	May-2012	Siddique	Siddique; Vicki; Arbrectsen	nuSSU-0817	nuSSU-1196-3	TCTGGACCTGGTGAGTTTCC	TTAGCATGGAATAATRRAATAGGA	yes	yes	yes	ATCCCTGGTGGTGCCCTTCCGTCAATTTCTTTAAGTTTCAGCCTTGCGACCATACTCCCCCAGGAGCCCAAACATTTTGATTTATCGTAAGGTGCCGAACGGGTCAAAAAATAACGCCGTCCGATCCCTAATCGGCATAGTTTATGGTTAAGACTACGACGGTATCTGATCGTCTTCGATCCCCTAACTTTCGTTCCTGATTAATGAAAACATCCTTGGCAAATGCTTTCGCAGTAGTTAGTCTTCAATAAATCCAAGAATTTCACCTCTGACAATTGAATACTGATGCCCCCGACTGTCCCTATTAATCATTACGGCGGTCCTAGAAACCAACAAAATAGAACCACACGTCCTATTCCATTATCGCATGCTAAA
42	Tremellomycetes	no		D2	Sweden	Umea; Umea University	Umea	63° 49' 8.39" N 20° 18' 7.80" E	living leaf	Populus tremula	May-2012	Siddique	Siddique; Vicki; Arbrectsen	nuSSU-0817	nuSSU-1196-3	TCTGGACCTGGTGAGTTTCC	TTAGCATGGAATAATRRAATAGGA	yes	yes	yes	TTTCTAGGATCGCCGTATGATTAATAGGGACGGTCGGGGGCATTGGTATTCCGTTGCTAGAGGTGAAATTCTTAGATTTACGGAAGACTAACTACTGCGAAAGCATTTGCCAAGGACGTTTTCATTGATCAAGAACGAAGGTTAGGGGATCAAAAACGATTAGATACCGTTGTAGTCTTAACAGTAAACTATGCCGACTAGGGATCGGGCCACGTTTGTTTCTGACTGGCTCGGCACCTTACGAGAAATCAAAGTCTTTGGGTTCTGGGGGGAGTATGGTCGCAAGGCTGAAACTTAAAGGAATTGACGGAAGGGCACCACCAGGTGTGGAGCCTGCGGCTTAATTTGACTCAACACGGGGAAACTCACCAGGTCCAGAAAATCTTTGA
43	Cladosporium	no		D8	Sweden	Umea; Umea University	Umea	63° 49' 8.39" N 20° 18' 7.80" E	living leaf	Populus tremula	May-2012	Siddique	Siddique; Vicki; Arbrectsen	ITS1-F	ITS4	CTTGGTCATTTAGAGGAAGTAA	TCCTCCGCTTATTGATATGC	yes	yes	yes	AGGTCACCTTAGAAATGGGGTTGTTTTACGGCGTAGCCTCCCGAACACCCTTTAGCGAATAGTTTCCACAACGCTTAGGGGACAGAAGACCCAGCCGGACGATTTGAGGCACGCGGCGGACCGCGTTGCCCAATACCAAGCGAGGCTTGAGTGGTGAAATGACGCTCGAACAGGCATGCCCCCCGGAATACCAGGGGGCGCAATGTGCGTTCAAAGATTCGATGATTCACTGAATTCTGCAATTCACATTACTTATCGCATTTCGCTGCGTTCTTCATCGATGCCAGAACCAAGAGATCCGTTGTTAAAAGTTTTAATTTATTAATTAAGTTTACTCAGACTGCAAAGTTACGCAAGAGTTTGAAGTGTCCACCCGGAGCCCCCGCCCGAAGGCAGGGT…
44	Epicoccum nigrum	no		D10	Sweden	Umea; Umea University	Umea	63° 49' 8.39" N 20° 18' 7.80" E	living leaf	Populus tremula	May-2012	Siddique	Siddique; Vicki; Arbrectsen	ITS1-F	ITS4	CTTGGTCATTTAGAGGAAGTAA	TCCTCCGCTTATTGATATGC	yes	yes	yes	TACGAGGTCAGAGTGTAAAAATGTACTTTTGGACGTCGTCGTTATGAGTGCAAAGCGCGAGATGTACTGCGCTCCGAAATCAATACGCCGGCTGCCAATTGTTTTAAGGCGAGTCTACACGCAGAGGCGAGACAAACACCCAACACCAAGCAGAGCTTGAAGGTACAAATGACGCTCGAACAGGCATGCCCCATGGAATACCAAGGGGCGCAATGTGCGTTCAAAGATTCGATGATTCACTGAATTCTGCAATTCACACTACTTATCGCATTTCGCTGCGTTCTTCATCGATGCCAGAACCAAGAGATCCGTTGTTGAAAGTTGTAACTATTATGTTTTTTCAGACGCTGATTGCAACTGCAAAGGGTTTGAATGTTGTCCAATCGGCGGGCGGACCCG…
45	Cladosporium	no		E1	Sweden	Umea; Umea University	Umea	63° 49' 8.39" N 20° 18' 7.80" E	beetle	Populus tremula	May-2012	Siddique	Siddique; Vicki; Arbrectsen	ITS1-F	ITS4	CTTGGTCATTTAGAGGAAGTAA	TCCTCCGCTTATTGATATGC	yes	yes	yes	ATTAAGAACGCAACGAAATGCGATAAGTAATGTGAATTGCAAAATTCATTGAATCATCCAATCTTTGAACGCACATTGCGCCCCCTGGTATTCCGGGGGGCATGCCTGTTCGAGCGTCATTTCACCAC
46	Hypocreales	no		E2	Sweden	Umea; Umea University	Umea	63° 49' 8.39" N 20° 18' 7.80" E	beetle	Populus tremula	May-2012	Siddique	Siddique; Vicki; Arbrectsen	ITS1-F	ITS4	CTTGGTCATTTAGAGGAAGTAA	TCCTCCGCTTATTGATATGC	yes	yes	yes	CTCGTTGGTGACCAGCGGAGGGATCATTACCAGAGTGCCCTAGGCTCTCCAACCCATTGTGAACATACCTATCGTTCCCTCGGCGGGCTCAGCGCGCGGTGCCTCCGGGCTCCGGGCGTCCGCCGGGGACAACCAAACTCTGATTTTATTGTGAATCTCTGAGGGGCGAAAGCCCGAAAACAAAATGAATCAAAACTTTCAACAACGGATCTCTTGGCTCTGGCATCGATGAAGAACGCAGCGAAATGCGATAAGTAATGTGAATTGCAGAATTCAGTGAATCATCGAATCTTTGAACGCACATTGCGCCCGCCGGCACTCCGGCGGGCATGCCTGTCCGAGCGTCATTTCAACCCTCAGGACCCCCTTTCGGGGGGGACCTGGTGCTGGGGATCAGCG…
47	Arthrinium	no		E5	Sweden	Umea; Umea University	Umea	63° 49' 8.39" N 20° 18' 7.80" E	beetle	Populus tremula	May-2012	Siddique	Siddique; Vicki; Arbrectsen	ITS1-F	ITS4	CTTGGTCATTTAGAGGAAGTAA	TCCTCCGCTTATTGATATGC	yes	yes	yes	ATCCGAGGTCACCACTAAAAAATTGGGGGTTTTATGGCGGGAGGACAGAGCCTGACAAAAGCGAGAAATAAATTACTACGCTCAGAGGACTACCGCCGCTCCGCCACTGTCTTTAAGGAACTGCAGTACAGCAGATTCCCAACACTAAGCTAGGCTTAAGGGTTGAAATGACGCTCGAACAGGCATGCCCACCAGAATACTGATGGGCGCAATGTGCGTTCAAAGATTCGATGATTCACTGAATTCTGCAATTCACATTACTTATCGCATTTCGCTGCGTTCTTCATCGATGCCAGAACCAAGAGATCCGTTGTTGAAAGTTTTAACTTATTAAAATAAGACGCTCAGAATATAAAATAAAACAGAGTTTAGTGTACCGCCGGCGGGCCGCGGCTGGAG…
48	Penicillium	no		E6	Sweden	Umea; Umea University	Umea	63° 49' 8.39" N 20° 18' 7.80" E	beetle	Populus tremula	May-2012	Siddique	Siddique; Vicki; Arbrectsen	ITS1-F	ITS4	CTTGGTCATTTAGAGGAAGTAA	TCCTCCGCTTATTGATATGC	yes	yes	yes	CGTAGTGACCTGCGGAGGTCATTACCGAGTGAGGGCCCTCTGGGTCCAACCTCCCACCCGTGTTTATTTTACCTTGTTGCTTCGGCGGGCCCGCCTTAACTGGCCGCCGGGGGGCTCACGCCCCCGGGCCCGCGCCCGCCGAAGACACCCTCGAACTCTGTCTGAAGATTGAAGTCTGAGTGAAAATATAAATTATTTAAAACTTTCAACAACGGATCTCTTGGTTCCGGCATCGATGAAGAACGCAGCGAAATGCGATACGTAATGTGAATTGCAAATTCAGTGAATCATCGAGTCTTTGAACGCACATTGCGCCCCCTGGTATTCCGGGGGGCATGCCTGTCCGAGCGTCATTGCTGCCCTCAAGCCCGGCTTGTGTGTTGGGCCCCGTCCTCCGAT…
49	Penicillium	no		E6	Sweden	Umea; Umea University	Umea	63° 49' 8.39" N 20° 18' 7.80" E	beetle	Populus tremula	May-2012	Siddique	Siddique; Vicki; Arbrectsen	nuSSU-0817	nuSSU-1196-3	TCTGGACCTGGTGAGTTTCC	TTAGCATGGAATAATRRAATAGGA	yes	yes	yes	TAATAGGGATAGTCGGGGGCGTCAGTATTCAGCTGTCAGAGGTGAAATTCTTGGATTTGCTGAAGACTAACTACTGCGAAAGCATTCGCCAAGGATGTTTTCATTAATCAGGGAACGAAAGTTAGGGGATCGAAGACGATCAGATACCGTCGTAGTCTTAACCATAAACTATGCCGACTAGGGATCGGACAGGATTCTATAATGACCTGTTCGGCACCTTACGAGAAATCAAAGTTTTTGGGTTCTGGGGGGAGTATGGTCGCAAGGCTGAAACTTAAAGAAATTGACGGAAGGGCACCACAAGGCGTGGAGCCTGCGGCTTAATTTGACTCAACACGGGGAAACTCACCAGGTCCAGAA
50	Arthrinium	no		E8	Sweden	Umea; Umea University	Umea	63° 49' 8.39" N 20° 18' 7.80" E	beetle	Populus tremula	May-2012	Siddique	Siddique; Vicki; Arbrectsen	ITS1-F	ITS4	CTTGGTCATTTAGAGGAAGTAA	TCCTCCGCTTATTGATATGC	yes	yes	yes	GAGGACAGAGGCCTTGACAAAAGCGAGAAATAAATTTACTACGCTCAGAGGACCACTGCCGCTCCGCCACTGTCTTTAAGGAACGACCCTACGGTCGATTCCCAACACTAAGCTAGGCTTAAGGGTTGAAATGACGCTCGAACAGGCATGCCCACCAGAATACTGATGGGCGCAATGTGCGTTCAAAGATTCGATGATTCACTGAATTCTGCAATTCACATTACTTATCGCATTTCGCTGCGTTCTTCATCGATGCCAGAACCAAGAGATCCGTTGTTGAAAGTTTTAACTTATTAAAATAAGACGCTCAAAAAATACAATAAAACAAAAGTTTCGG
51	Rhodotorula	no		E10	Sweden	Umea; Umea University	Umea	63° 49' 8.39" N 20° 18' 7.80" E	beetle	Populus tremula	May-2012	Siddique	Siddique; Vicki; Arbrectsen	nuSSU-0817	nuSSU-1196-3	TCTGGACCTGGTGAGTTTCC	TTAGCATGGAATAATRRAATAGGA	yes	yes	yes	CTGAGATCGCCGTATGATTAATAGGGATAGTTGGGGGCATTTGTATTCCGTCGTCAGAGGTGAAATTCTTGGATTGCCGGAAGACAAACTACTGCGAAAGCATTTGCCAAGGATGTTTTCATTGATCAAGAACGAAGGAAGGGGGATCGAAAACGATTAGATACCGTTGTAGTCTCTTCTGTAAACTATGCCAATTGGGGATCGGTACAGGATTTTTAATGACTGTATCGGCACCCGAAGAGAAATCTTTAAATGAGGTTCGGGGGGGAGTATGGTCGCAAGGCTGAAACTTAAAGGAATTGACGGAAGGGCACCACCAGGTGTGGAGCCTGCGGCTTAATTTGACTCAACACGGGGAAACTCACCAGGTCCAGAAAATCCCCTTC
52	Penicillium	no		E12	Sweden	Umea; Umea University	Umea	63° 49' 8.39" N 20° 18' 7.80" E	beetle	Populus tremula	May-2012	Siddique	Siddique; Vicki; Arbrectsen	ITS1-F	ITS4	CTTGGTCATTTAGAGGAAGTAA	TCCTCCGCTTATTGATATGC	yes	yes	yes	TGACCTGCGGAGGATCATTACCGAGTGAGGGCCCTCTGGGTCCAACCTCCCACCCGTGTTTATTTTACCTTGTTGCTTCGGCGAGCCTGCCTTCGGGCTGCCGGGGGGCATCTGCCCCCGGGTCCGCGCTCGCCGGAGACACCTTGAACTCTGTCTGAAGATTGTAGTCTGAGACAAAATATAAATTATTTAAAACTTTCAACAACGGATCTCTTGGTTCCGGCATCGATGAAGAACGCAGCGAAATGCGATACGTAATGTGAATTGCAGAATTCAGTGAATCATCGAGTCTTTGAACGCACATTGCGCCCTCTGGTATTCCGGAGGGCATGCCTGTCCGAGCGTCATTGCTGCCCTCAAGCACGGCTTGTGTGTTGGGCTCCGTCCTCCTTCTGGGGG…
53	Trichoderma	no		F1	Sweden	Umea; Umea University	Umea	63° 49' 8.39" N 20° 18' 7.80" E	beetle	Populus tremula	May-2012	Siddique	Siddique; Vicki; Arbrectsen	ITS1-F	ITS4	CTTGGTCATTTAGAGGAAGTAA	TCCTCCGCTTATTGATATGC	yes	yes	yes	GAGGGTCATTACCGAGTTTACAACTCCCAAACCCAATGTGAACCATACCAAACTGTTGCCTCGGCGGGGTCACGCCCCGGGTGCGTCGCAGCCCCGGAACCAGGCGCCCGCCGGAGGGACCAACCAAACTCTTTCTGTAGTCCCCTCGCGGACGTTATTTTTACAGCTCTGAGCAAAAATTCAAAATGAATCAAAACTTTCAACAACGGATCTCTTGGTTCTGGCATCGATGAAGAACGCAGCGAAATGCGATAAGTAATGTGAATTGCAGAATTCAGTGAATCATCGAATCTTTGAACGCACATTGCGCCCGCCAGTATTCTGGCGGGCATGCCTGTCCGAGCGTCATTTCAACCCTCGAACCCCTCCGGGGGGTCGGCGTTGGGGACTTCGGGAACC…
54	Trichoderma	no		F2	Sweden	Umea; Umea University	Umea	63° 49' 8.39" N 20° 18' 7.80" E	beetle	Populus tremula	May-2012	Siddique	Siddique; Vicki; Arbrectsen	ITS1-F	ITS4			yes	yes	yes	CAGAAGTTGGGTGTTTAACGGCTGTGGACGCGCCGCGCTCCCGATGCGAGTGTGCAAACTACTGCGCAGGAGAGGCTGCGGCGAGACCGCCACTGTATTTCGGAGACGGCCACCCGCTAAGGGAGGGCCGATCCCCAACGCCGACCCCCCGGAGGGGTTCGAGGGTTGAAATGACGCTCGGACAGGCATGCCCGCCAGAATACTGGCGGGCGCAATGTGCGTTCAAAGATTCGATGATTCACTGAATTCTGCAATTCACATTACTTATCGCATTTCGCTGCGTTCTTCATCGATGCCAGAACCAAGAGATCCGTTGTTGAAAGTTTTGATTCATTTTCGAAACGCCTACGAGAGGCGCCGAGAAAGGCTCAGATTATAAAAAAACCCGCGAGGGGGTAT…
55	Arthrinium	no		F4	Sweden	Umea; Umea University	Umea	63° 49' 8.39" N 20° 18' 7.80" E	beetle	Populus tremula	May-2012	Siddique	Siddique; Vicki; Arbrectsen	ITS1-F	ITS4	CTTGGTCATTTAGAGGAAGTAA	TCCTCCGCTTATTGATATGC	yes	yes	yes	GTGACCAGCGGAGGGATCATTACAGAGTTATACAACTCCCATACCATCTGTTAACCTACCCAGTTATGCCTCGGCGTAAGCTCGGTTGGAGGCACCTGCAGCTACCCTGTAGTTGCGGACTGCCAACTCCAGCCGCGGCCCGCCGGCGGTACACTAAACTCTGTTTTATTTTATATTCTGAGCGTCTTATTTTAATAAGTTAAAACTTTCAACAACGGATCTCTTGGTTCTGGCATCGATGAAGAACGCAGCGAAATGCGATAAGTAATGTGAATTGCAGAATTCAGTGAATCATCGAATCTTTGAACGCACATTGCGCCCATCAGTATTCTGGTGGGCATGCCTGTTCGAGCGTCATTTCAACCCTTAAGCCTAGCTTAGTGTTGGGAATCTGCTGTA…
56	Penicillium	no		F5	Sweden	Umea; Umea University	Umea	63° 49' 8.39" N 20° 18' 7.80" E	beetle	Populus tremula	May-2012	Siddique	Siddique; Vicki; Arbrectsen	ITS1-F	ITS4	CTTGGTCATTTAGAGGAAGTAA	TCCTCCGCTTATTGATATGC	yes	yes	yes	ACTGCGGAGGATCATTACTGAGTGAGGGCCCTCTGGGTCCAACCTCCCACCCGTGTTTATTGTACCTTGTTGCTTCCGTGCGCCCGCCTCACGGCCGCCGGGGGGCTTCTGCCCCCGGGTCCGCGCGCACCGGAGACACCATTGAACTCTGTCTGAAGATTGCAGTCTGAGCATAAACTAAATAAGTTAAAACTTTCAACAACGGATCTCTTGGTTCCGGCATCGATGAAGAACGCAGCAAAATGCGATAACTAATGTGAATTGCAGAATTCAGTGAATCATCGAGTCTTTGAACGCACATTGCGCCCCCTGGTATTCCGGGGGGCATGCCTGTCCGAGCGTCATTGCTGCCCTCAAGCACGGCTTGTGTGTTGGGCTCCGTCCCCCCGGGGACGGGTC…
57	Fungi	no		F5	Sweden	Umea; Umea University	Umea	63° 49' 8.39" N 20° 18' 7.80" E	beetle	Populus tremula	May-2012	Siddique	Siddique; Vicki; Arbrectsen	nuSSU-0817	nuSSU-1196-3	TCTGGACCTGGTGAGTTTCC	TTAGCATGGAATAATRRAATAGGA	yes	yes	yes	TAGGACGCCGTAATGATTAATAGGGACAGTCGGGGGCGTCAGTATTCACCTGTCAGAGGTGAAATTCTTGGATTTATTGAAGACTAACTACTGCGAAAGCATTCGCCAAGGATGTTTTCATTAATCAGGAAACAAAATTTA
58	Trichoderma	no		F6	Sweden	Umea; Umea University	Umea	63° 49' 8.39" N 20° 18' 7.80" E	beetle	Populus tremula	May-2012	Siddique	Siddique; Vicki; Arbrectsen	ITS1-F	ITS4	CTTGGTCATTTAGAGGAAGTAA	TCCTCCGCTTATTGATATGC	yes	yes	yes	CTCGTTGGTGACCAGCGGAGGGTCATTACCGAGTTTACAACTCCCAAACCCAATGTGAACGTTACCAAACTGTTGCCTCGGCGGGATCTCTGCCCCGGGTGCGTCGCAGCCCCGGACCAAGGCGCCCGCCGGAGGACCAACCTAAAACTCTTATTGTATACCCCCTCGCGGGTTTTTTTTATAATCTGAGCCTTCTCGGCGCCTCTCGTAGGCGTTTCGAAAATGAATCAAAACTTTCAACAACGGATCTCTTGGTTCTGGCATCGATGAAGAACGCAGCGAAATGCGATAAGTAATGTGAATTGCAGAATTCAGTGAATCATCGAATCTTTGAACGCACATTGCGCCCGCCAGTATTCTGGCGGGCATGCCTGTCCGAGCGTCATTTCAACCCTCGAA…
59	Trichoderma	no		F6	Sweden	Umea; Umea University	Umea	63° 49' 8.39" N 20° 18' 7.80" E	beetle	Populus tremula	May-2012	Siddique	Siddique; Vicki; Arbrectsen	nuSSU-0817	nuSSU-1196-3	TCTGGACCTGGTGAGTTTCC	TTAGCATGGAATAATRRAATAGGA	yes	yes	yes	CGTAATGATTAATAGTGGACAGTCGGGGGCATCAGCTATTCAATTGTCAGAGGTGAAATTCTTGGATTTATTGAAGACTAACTACTGCGAAAGCATTTGCCAAGGATGTTTTCATTAATCAGGAACGAAAGTTAGGGGATCGAAGACGATCAGATACCGTCGTAGTCTTAACCATAAACTATGCCGACTAGGGATCGGACGATGTTACATTTTTGACGCGTTCGGCACCTTACGAGAAATCAAAGTGCTTGGGCTCCAGGGGGAGTATGGTCGCAAGGCTGAAACTTAAAGAAATTGACGGAAGGGCACCACCAGGGGTGGAGCCTGCGGCTTAATTTGACTCAACACGGGGAAACTCACCAGGTCCAGAAGTTGTTC
60	Arthrinium	no		F9	Sweden	Umea; Umea University	Umea	63° 49' 8.39" N 20° 18' 7.80" E	living leaf	Populus tremula	May-2012	Siddique	Siddique; Vicki; Arbrectsen	ITS1-F	ITS4	CTTGGTCATTTAGAGGAAGTAA	TCCTCCGCTTATTGATATGC	yes	yes	yes	TTGGTGACCAGCGGAGGGATCATTACAGAGTTATACAACTCCCATACCATCTGTTAACCTACCCAGTTATGCCTCGGCGTAAGCTCGGTTGGAGGCACCTGCAGCTACCCTGTAGTTGCGGACTGCCAACTCCAGCCGCGGCCCGCCGGCGGTACACTAAACTCTGTTTTATTTTATATTCTGAGCGTCTTATTTTAATAAGTTAAAACTTTCAACAACGGATCTCTTGGTTCTGGCATCGATGAAGAACGCAGCGAAATGCGATAAGTAATGTGAATTGCAGAATTCAGTGAATCATCGAATCTTTGAACGCACATTGCGCCCATCAGTATTCTGGTGGGCATGCCTGTTCGAGCGTCATTTCAACCCTTAAGCCTAGCTTAGTGTTGGGAATCTGCT…
61	Venturia tremulae	no		G1	Sweden	Umea; Umea University	Umea	63° 49' 8.39" N 20° 18' 7.80" E	living leaf	Populus tremula	May-2012	Siddique	Siddique; Vicki; Arbrectsen	ITS1-F	ITS4	CTTGGTCATTTAGAGGAAGTAA	TCCTCCGCTTATTGATATGC	yes	yes	yes	ACGAGTGATCCTTCTGTAGACACTTGCTGAAGCCTTTGCAGCCCCGCAAGGGGTGTGCCTACCGCGACGAAAAATAATGGTCAGGTCATGCAGGTCGGCGCCCCCGGGCGCCGGCGACACTTTCGAATTGCGGGGACTTCCTCTGTCAACCCTACCAAACCAGGCCGGCAAACCGGCCTGGCGGCCTCCGCTAGCCGCGGGGGGGACGGTAACAACGGGACTGACGAGGGCGATCCGCAGCCAACTCCCGCTCGACGGGAAGGGGTTCACAGACTAAGTGGAAGTGGGCGGGGGGCGACCCCCGTTTAAGATATAGTCGGGCCCTCTGGGAGACCAGAGGTATTCAGTCGCTGGACCCAGTACGCGTTGCTGGTCCGTGTTGAAGTACGAAACCGTTCC…
62	Arthrinium	no		G3	Sweden	Umea; Umea University	Umea	63° 49' 8.39" N 20° 18' 7.80" E	living leaf	Populus tremula	May-2012	Siddique	Siddique; Vicki; Arbrectsen	ITS1-F	ITS4	CTTGGTCATTTAGAGGAAGTAA	TCCTCCGCTTATTGATATGC	yes	yes	yes	CGAGGTCACCACTAAAAAATTGGGGGTTTTATGGCGGGAGGACAGAGCCTGACAAAAGCGAGAAATAAATTACTACGCTCAGAGGACTACCGCCGCTCCGCCACTGTCTTTAAGGAACTGCAGTACAGCAGATTCCCAACACTAAGCTAGGCTTAAGGGTTGAAATGACGCTCGAACAGGCATGCCCACCAGAATACTGATGGGCGCAATGTGCGTTCAAAGATTCGATGATTCACTGAATTCTGCAATTCACATTACTTATCGCATTTCGCTGCGTTCTTCATCGATGCCAGAACCAAGAGATCCGTTGTTGAAAGTTTTAACTTATTAAAATAAGACGCTCAGAATATAAAATAAAACAGAGTTTAGTGTACCGCCGGCGGGCCGCGGCTGGAGTTG…
63	Arthrinium	no		G4	Sweden	Umea; Umea University	Umea	63° 49' 8.39" N 20° 18' 7.80" E	living leaf	Populus tremula	May-2012	Siddique	Siddique; Vicki; Arbrectsen	ITS1-F	ITS4	CTTGGTCATTTAGAGGAAGTAA	TCCTCCGCTTATTGATATGC	yes	yes	yes	CTCGTTGGTGACCAGCGGAGGGATCATTACAGAGTTATACAACTCCCATACCATCTGTTAACCTACCCAGTTATGCCTCGGCGTAAGCTCGGTTGGAGGCACCTGCAGCTACCCTGTAGTTGCGGACTGCCAACTCCAGCCGCGGCCCGCCGGCGGTACACTAAACTCTGTTTTATTTTATATTCTGAGCGTCTTATTTTAATAAGTTAAAACTTTCAACAACGGATCTCTTGGTTCTGGCATCGATGAAGAACGCAGCGAAATGCGATAAGTAATGTGAATTGCAGAATTCAGTGAATCATCGAATCTTTGAACGCACATTGCGCCCATCAGTATTCTGGTGGGCATGCCTGTTCGAGCGTCATTTCAACCCTTAAGCCTAGCTTAGTGTTGGGAATC…
64	Arthrinium	no		G4	Sweden	Umea; Umea University	Umea	63° 49' 8.39" N 20° 18' 7.80" E	living leaf	Populus tremula	May-2012	Siddique	Siddique; Vicki; Arbrectsen	nuSSU-0817	nuSSU-1196-3	TCTGGACCTGGTGAGTTTCC	TTAGCATGGAATAATRRAATAGGA	yes	yes	yes	TCTTCCAAATCCCTTGAGAGACTCCCTTCCGGCGCCTGTAGGATCCAGGCCGACCGGACCAAATGGTACAACCGGATTAGCCACTGGGGCATGCCACATTCCTCCATGACTACACACTCGAGACCAAGGGAGAAGTTATTTTGGGTGCTATCAAACTCTGAGAAATCATTCTCAAATACCATGCTTGAACCTGCCCCCGACACAGCGGCGGCAAACACAGACTCCTCGTATGCGTCGCCGTAGAAAATATTAGGTGGGAGCAGGGCTAGTATTTCTTTTTCAATAGCACGAAACCACGGACCAAACAGGGCACAAAAGGTCTTACTCCAAGCCGAGATGCCCTGGCCAACCTTACCGTGGGCAATGGTCTCCCCTGTGGTGAATTTGTTACAATCTTTC…
65	Arthrinium	no		G3	Sweden	Umea; Umea University	Umea	63° 49' 8.39" N 20° 18' 7.80" E	living leaf	Populus tremula	May-2012	Siddique	Siddique; Vicki; Arbrectsen	ITS1-F	ITS4	CTTGGTCATTTAGAGGAAGTAA	TCCTCCGCTTATTGATATGC	yes	yes	yes	CGAGGTCACCACTAAAAAATTGGGGGTTTTATGGCGGGAGGACAGAGCCTGACAAAAGCGAGAAATAAATTACTACGCTCAGAGGACTACCGCCGCTCCGCCACTGTCTTTAAGGAACTGCAGTACAGCAGATTCCCAACACTAAGCTAGGCTTAAGGGTTGAAATGACGCTCGAACAGGCATGCCCACCAGAATACTGATGGGCGCAATGTGCGTTCAAAGATTCGATGATTCACTGAATTCTGCAATTCACATTACTTATCGCATTTCGCTGCGTTCTTCATCGATGCCAGAACCAAGAGATCCGTTGTTGAAAGTTTTAACTTATTAAAATAAGACGCTCAGAATATAAAATAAAACAGAGTTTAGTGTACCGCCGGCGGGCCGCGGCTGGAGTTG…
66	Arthrinium	no		G3_2	Sweden	Umea; Umea University	Umea	63° 49' 8.39" N 20° 18' 7.80" E	living leaf	Populus tremula	May-2012	Siddique	Siddique; Vicki; Arbrectsen	ITS1-F	ITS4	CTTGGTCATTTAGAGGAAGTAA	TCCTCCGCTTATTGATATGC	yes	yes	yes	CTGATCCGAGGTCACCACTAAAAAATTGGGGGTTTTATGGCGGGAGGACAGAGCCTGACAAAAGCGAGAAATAAATTACTACGCTCAGAGGACTACCGCCGCTCCGCCACTGTCTTTAAGGAACTGCAGTACAGCAGATTCCCAACACTAAGCTAGGCTTAAGGGTTGAAATGACGCTCGAACAGGCATGCCCACCAGAATACTGATGGGCGCAATGTGCGTTCAAAGATTCGATGATTCACTGAATTCTGCAATTCACATTACTTATCGCATTTCGCTGCGTTCTTCATCGATGCCAGAACCAAGAGATCCGTTGTTGAAAGTTTTAACTTATTAAAATAAGACGCTCAGAATATAAAATAAAACAGAGTTTAGTGTACCGCCGGCGGGCCGCGGCTG…
67	Penicillium	no		G8	Sweden	Umea; Umea University	Umea	63° 49' 8.39" N 20° 18' 7.80" E	living leaf	Populus tremula	May-2012	Siddique	Siddique; Vicki; Arbrectsen	ITS1-F	ITS4	CTTGGTCATTTAGAGGAAGTAA	TCCTCCGCTTATTGATATGC	yes	yes	yes	GTGACCTGCGGAGGATCATTACCGAGTGAGGGCCCTCTGGGTCCAACCTCCCACCCGTGTTTATTTTACCTTGTTGCTTCGGCGAGCCTGCCTTCGGGCTGCCGGGGGGCATCTGCCCCCGGGTCCGCGCTCGCCGGAGACACCTTGAACTCTGTCTGAAGATTGTAGTCTGAGACAAAATATAAATTATTTAAAACTTTCAACAACGGATCTCTTGGTTCCGGCATCGATGAAGAACGCAGCGAAATGCGATACGTAATGTGAATTGCAGAATTCAGTGAATCATCGAGTCTTTGAACGCACATTGCGCCCTCTGGTATTCCGGAGGGCATGCCTGTCCGAGCGTCATTGCTGCCCTCAAGCACGGCTTGTGTGTTGGGCTCCGTCCTCCTTCTGGGG…
68	Penicillium	no		G9	Sweden	Umea; Umea University	Umea	63° 49' 8.39" N 20° 18' 7.80" E	living leaf	Populus tremula	May-2012	Siddique	Siddique; Vicki; Arbrectsen	ITS1-F	ITS4	CTTGGTCATTTAGAGGAAGTAA	TCCTCCGCTTATTGATATGC	yes	yes	yes	GTAGTGACCTGCGGAGGATCATTACCGAGTGAGGGCCCTCTGGGTCCAACCTCCCACCCGTGTTTATTTTACCTTGTTGCTTCGGCGAGCCTGCCTTTTGGCTGCCGGGGGACATCTGTCCCCGGGTCCGCGCTCGCCGAAGACACCTTAGAACTCTGTCTGAAGATTGTAGTCTGAGATTAAATATAAATTATTTAAAACTTTCAACAACGGATCTCTTGGTTCCGGCATCGATGAAGAACGCAGCGAAATGCGATACGTAATGTGAATTGCAGAATTCAGTGAATCATCGAGTCTTTGAACGCACATTGCGCCCTCTGGTATTCCGGAGGGCATGCCTGTCCGAGCGTCATTGCTGCCCTCAAGCACGGCTTGTGTGTTGGGCTCCGTCCTCCTTCC…
69	Venturia	no		G12	Sweden	Umea; Umea University	Umea	63° 49' 8.39" N 20° 18' 7.80" E	living leaf	Populus tremula	May-2012	Siddique	Siddique; Vicki; Arbrectsen	ITS1-F	ITS4	CTTGGTCATTTAGAGGAAGTAA	TCCTCCGCTTATTGATATGC	yes	yes	yes	CTGCGGAGGATCATTACTGGGTTAGCCTTCGGGCGCAACTCCACCCTTTGTAACCGCGGCCCGGATTCGGCGCCTGGCGGGGAGCACCCCCCCGTTCGCGGGGGGCCCCGCCTGCCGGAATTAGCCAACCCTGCCTAGAAAATTGAAGTCTGAGAACAAGTTAAATTAAACAAAACTTTCAACAACGGATCTCTTGGTTCTGGCAACGATGAAGAACGCAGCGAAATGCGATAAGTAATGTGAATTGCAGAATTCAGTGAATCATCGAATCTTTGAACGCACATTGCGCCCCCTGGTATTCCGGGGGGCACACCTGTTCGAGCGCCATTTCTACCCTGGAGCCCTGCTCTGTGATGGGCCCCGTCCTCGCGGACGGGCCCGAAACCCGTGGGCGCCGTC…
